# Supplementary material for: Comparative Evaluation of Recombinant and Acellular Pertussis Vaccines in a Murine Model
Source: Vaccines (Basel). 2024 Jan 22;12(1):108. doi: 10.3390/vaccines12010108 (PMC10818713; doi:10.3390/vaccines12010108)
Supplement: Supplementary file 1 [file vaccines-12-00108-s001.zip]

Archive with 1 entries (1 files):
- vaccines-2756284-supplementary.pdf
